# Supplementary material for: Asymmetrical dispersal and putative isolation-by-distance of an intertidal blenniid across the Atlantic–Mediterranean divide
Source: PeerJ. 2017 Apr 27;5:e3195. doi: 10.7717/peerj.3195 (PMC5410146; doi:10.7717/peerj.3195)
Supplement: Appendix S1 [file peerj-05-3195-s001.xlsx]

## Sheet: Pairwise values
	Note:	Formentera and Galicia deleted because N<5
	D-loop
	Estimated with diveRsity package 1.9.5 (Keenan et al. 2013)						Estimated with ARLEQUIN 3.5 (Excoffier & Lischer 2010)							Estimated with ARLEQUIN 3.5 (Excoffier & Lischer 2010)
	Djost						FST							ΦST
	Comparison	actual	BC_Lower_95%CI	BC_Upper_95%CI	Significance		Comparison	FST	Significance	p-value	q-value			Comparison	ΦST	Significance	p-value	q-value
	BA - CG	0.7703	0.4688	0.9368	SIG		BA - CG	0.10097	SIG	0	0			BA - CG	0.22641	SIG	0.00098	0.000515789
	BA - CA	0.8401	0.5945	0.9679	SIG		BA - CA	0.10161	SIG	0	0			BA - CA	0.15831	SIG	0.03027	0.00868995
	BA - RF	0.7791	0.5094	0.9316	SIG		BA - RF	0.087	SIG	0	0			BA - RF	0.22448	SIG	0.0459	0.0120789
	BA - OA	0.8715	0.6029	0.9587	SIG		BA - OA	0.07297	SIG	0	0			BA - OA	0.13544	SIG	0	0
	BA - SA	0.9647	0.8602	0.9957	SIG		BA - SA	0.18826	SIG	0	0			BA - SA	0.23305	SIG	0	0
	CG - CA	0.8807	0.6232	0.9772	SIG		CG - CA	0.11833	SIG	0	0			CG - CA	0.14144	SIG	0.02637	0.00868995
	CG - RF	0.9403	0.7686	0.9854	SIG		CG - RF	0.09027	SIG	0	0			CG - RF	0.25541	SIG	0.00098	0.000515789
	CG - OA	0.9521	0.7887	0.987	SIG		CG - OA	0.10606	SIG	0	0			CG - OA	0.12806	SIG	0.07715	0.0187409
	CG - SA	1	1	1	SIG		CG - SA	0.20998	SIG	0	0			CG - SA	0.17536	SIG	0.02246	0.00868995
	CA - RF	0.221	-0.0473	0.5493			CA - RF	0.090072	SIG	0	0			CA - RF	0.06374	SIG	0.02832	0.00868995
	CA - OA	0.2544	-0.0279	0.6205			CA - OA	0.10487	SIG	0.00293	0.000391058			CA - OA	0		0.4248	0.0894316
	CA - SA	0.7799	0.5242	0.9443	SIG		CA - SA	0.19389	SIG	0	0			CA - SA	0.17719	SIG	0.00098	0.000515789
	RF - OA	0.2551	-0.0713	0.605			RF - OA	0.0762	SIG	0.00195	0.00027885			RF - OA	0.00029		0.36426	0.0821639
	RF - SA	0.8056	0.5596	0.9501	SIG		RF - SA	0.17328	SIG	0	0			RF - SA	0.33881	SIG	0.00781	0.00352331
	OA - SA	0.7445	0.4575	0.9243	SIG		OA - SA	0.19617	SIG	0	0			OA - SA	0.22105	SIG	0	0
	S7
	Estimated with diveRsity package 1.9.5 (Keenan et al. 2013)						Estimated with ARLEQUIN 3.5 (Excoffier & Lischer 2010)						Note: The computation of AMOVA with the option "Conventional Fst"
	Djost						ΦST	(negative values replaced by zero)						is not possible with unknown gametic phase data.
	Comparison	Djost	BC_Lower_95%CI	BC_Upper_95%CI	Significance		Comparison	ΦST	Significance	p-value	q-value
	BA - CG	0.0256	-0.1466	0.3517			BA - CG	0	NS	0.80078	0.571986
	BA - CA	0.079	-0.0929	0.3972			BA - CA	0	NS	0.41699	0.495792
	BA - RF	0.0509	-0.1014	0.2923			BA - RF	0	NS	0.86133	0.57422
	BA - OA	0.0331	-0.171	0.3848			BA - OA	0	NS	0.61035	0.495792
	BA - SA	0.1444	-0.0563	0.4466			BA - SA	0.02307	NS	0.1875	0.495792
	CG - CA	-0.0048	-0.1147	0.2383			CG - CA	0	NS	0.49316	0.495792
	CG - RF	0.2043	0.0202	0.4853	SIG		CG - RF	0	NS	0.59473	0.495792
	CG - OA	0.0194	-0.1603	0.3638			CG - OA	0	NS	0.62793	0.495792
	CG - SA	0.0408	-0.0899	0.3221			CG - SA	0.02181	NS	0.26953	0.495792
	CA - RF	0.191	0.0111	0.4375	SIG		CA - RF	0.02211	NS	0.17578	0.495792
	CA - OA	-0.0099	-0.1649	0.3062			CA - OA	0	NS	0.64453	0.495792
	CA - SA	-0.0221	-0.1002	0.179			CA - SA	0	NS	0.56445	0.495792
	RF - OA	0.1405	-0.0629	0.4569			RF - OA	0.00506	NS	0.36426	0.495792
	RF - SA	0.2398	0.0493	0.4884	SIG		RF - SA	0.05114	NS	0.02734	0.2734
	OA - SA	0.0273	-0.1429	0.3336			OA - SA	0.00354	NS	0.31445	0.495792

## Sheet: Global values
	Note:	Formentera and Galicia deleted because N<5
	D-loop
	Estimated with diveRsity package 1.9.5 (Keenan et al. 2013)
	Djost
	Estimated with ARLEQUIN 3.5 (Excoffier & Lischer 2010)
	FST
	Estimated with ARLEQUIN 3.5 (Excoffier & Lischer 2010)
	ΦST
		Djost	Lower_95%CI	Upper_95%CI
		0.277	0.1142	0.4437
	F-index		d.f.	Sum of squares	Variance components	Percentage of variation	p-value
	FST	0.13673	258	52.808	0.43285 Vc	87.08	0
	𝛷ST	0.20962	122	348.796	2.85898 Vc	79.04	0
	S7
	Estimated with diveRsity package 1.9.5 (Keenan et al. 2013)
	Djost
	Estimated with ARLEQUIN 3.5 (Excoffier & Lischer 2010)
	FST
	Estimated with ARLEQUIN 3.5 (Excoffier & Lischer 2010)
	ΦST
		Djost	Lower_95%CI	Upper_95%CI
		0.0842	0.0149	0.1936
	F-index		d.f.	Sum of squares	Variance components	Percentage of variation	p-value
	𝛷ST	0.00493	258	118.288	0.45848 Vc	99.51	0.29717

## Sheet: AMOVA_d-loop
Analysis of molecular variance (AMOVA) of D-loop of Salaria pavo.
Two groups were defined, Atlantic (comprising Cadiz, Ria Formosa, Olhão, and Sado) and Mediterranean (comprising Barcelona and Cabo de Gata).
Fixation indices are Fct (genetic variation between regions); Fsc (genetic variation among locations within regions; and Fst (genetic variation among all locations).
Significant p-value is the probability of finding a variance component and F-statistic that are greater than or equal to the observed values and was tested using a non-parametrix approach (Excoffier et al. 1992) with at least 1000 permutations of the dataset.
No. of Groups = 2
#Atlantic			#Mediterranean
"OA"			"BA"
"RF"			"CG"
"SA"
"CA"
FST (haplotype genetic distances) [ARLEQUIN 3.5 (Excoffier & Lischer 2010)]
Source of variation				F-index		d.f.	Sum of squares	Variance components	Percentage of variation	p-value
Among groups				𝛷CT	0.07102	1	22.841	0.25689 Va	7.1	0.07234
Among populations within groups				𝛷SC	0.1492	4	54.059	0.50136 Vb	13.86	0
Within populations				𝛷ST	0.20962	122	348.796	2.85898 Vc	79.04	0
Total						127	425.695	3.61723
Fst (haplotypes frequencies) [ARLEQUIN 3.5 (Excoffier & Lischer 2010)]
Source of variation				F-index		d.f.	Sum of squares	Variance components	Percentage of variation	p-value
Among groups				FCT	-0.00878	1	1.438	-0.00436 Va	-0.88	0.73314
Among populations within groups				FSC	0.12915	4	7.56	0.06856 Vb	13.79	0
Within populations				FST	0.13673	258	52.808	0.43285 Vc	87.08	0
Total						127	121.439	0.46075
No. of Groups = 2
#Atlantic			#Mediterranean
"OA"			"BA"
"RF"
"SA"
"CA"
"CG"
FST (haplotype genetic distances) [ARLEQUIN 3.5 (Excoffier & Lischer 2010)]
Source of variation				F-index		d.f.	Sum of squares	Variance components	Percentage of variation	p-value
Among groups				FCT	0.20885	1	33.338	0.85441 Va	20.89	0.15934
Among populations within groups				FSC	0.11665	4	43.561	0.37755 Vb	9.23	0
Within populations				FST	0.30114	122	348.796	2.85898 Vc	68.89	0
Total						127	425.695	4.09094
Fst (haplotypes frequencies) [ARLEQUIN 3.5 (Excoffier & Lischer 2010)]
Source of variation				F-index		d.f.	Sum of squares	Variance components	Percentage of variation	p-value
Among groups				FCT	-0.02748	1	1.278	-0.01346 Va	-2.75	0.82209
Among populations within groups				FSC	0.13984	4	7.719	0.07037 Vb	14.37	0
Within populations				FST	0.1162	258	52.808	0.43285 Vc	88.38	0
Total						127	61.805	3.61723

## Sheet: AMOVA_S7
Analysis of molecular variance (AMOVA) of S7 of Salaria pavo.
Two groups were defined, Atlantic (comprising Cadiz, Ria Formosa, Olhão, and Sado) and Mediterranean (comprising Barcelona and Cabo de Gata).
Fixation indices are Fct (genetic variation between regions); Fsc (genetic variation among locations within regions; and Fst (genetic variation among all locations).
Significant p-value is the probability of finding a variance component and F-statistic that are greater than or equal to the observed values and was tested using a non-parametrix approach (Excoffier et al. 1992) with at least 1000 permutations of the dataset.
No. of Groups = 2
#Atlantic			#Mediterranean
"OA"			"BA"
"RF"			"CG"
"SA"
"CA"
Haplotype frequencies AND genetic distances
Source of variation				F-index		d.f.	Sum of squares	Variance components	Percentage of variation	p-value
Among groups				𝛷CT	-0.00675	1	0.372	-0.00311 Va	-0.67	0.61779
Among populations within groups				𝛷SC	0.0116	4	2.78	0.00538 Vb	1.17	0.23754
Within populations				𝛷ST	0.00493	258	118.288	0.45848 Vc	99.51	0.29717
Total						263	121.439	0.46075
Note: The computation of AMOVA with the option "Conventional Fst"
	is not possible with unknown gametic phase data.
No. of Groups = 2
#Atlantic			#Mediterranean
"OA"			"BA"
"RF"
"SA"
"CA"
"CG"
FST (haplotype genetic distances) [ARLEQUIN 3.5 (Excoffier & Lischer 2010)]
Source of variation				F-index		d.f.	Sum of squares	Variance components	Percentage of variation	p-value
Among groups				FCT	-0.01888	1	0.207	-0.00861 Va	-1.89	0.64907
Among populations within groups				FSC	0.01346	4	2.945	0.00625 Vb	1.37	0.23167
Within populations				FST	-0.00517	258	118.288	0.45848 Vc	100.52	0.2825
Total						263	121.439	0.45612

## Sheet: SAMOVA
SAMOVA
d-loop
Number of groups	Group composition	ΦCT	p-value	ΦSC	p-value	ΦST	p-value
2	(BA)(CG-CA-RF-OA-SA)	0.20885	0.16325	0.11665	0	0.30114	0
3	(BA)(CG-CA-RF-OA)(SA)	0.19053	0.07429	0.05697	0.00293	0.23664	0
4	(BA)(CG)(CA-RF-OA)(SA)	0.2101	0.05376	0.01179	0	0.21942	0
5	(BA)(CG)(CA)(RF-OA)(SA)	0.19927	0.08602	-0.02031	0.05083	0.18301	0

## Sheet: Mantel_d-loop
km																	H0: The matrices are NOT correlated.
	BA	CA	CG	OA	RF	SA
BA
CA	1130
CG	690	451
OA	1309	196	629
RF	1285	173	605	23
SA	1535	423	855	227	250
djostEst								djostEst/(1-djostEst)									djostEst
	BA	CA	CG	OA	RF	SA											Results of Mantel randomisation test
BA																	Matrix r	Sig Z
CA	0.84							5.25									0.623276	0.001	SIG	Conclusion: rejection of Ho
CG	0.77	0.881						3.34783	7.40336
OA	0.872	0.254	0.952					6.8125	0.340483	19.8333							djostEst/(1-djostEst)
RF	0.779	0.221	0.94	0.255				3.52489	0.283697	15.6667	0.342282						Results of Mantel randomisation test
SA	0.965	0.78	1	0.745	0.806			27.5714	3.54545	1	2.92157	4.15464					Matrix r	Sig Z
																	0.507	0.042	SIG	Conclusion: rejection of Ho
FST								FST/(1-FST)									FST
	BA	CA	CG	OA	RF	SA											Results of Mantel randomisation test
BA																	Matrix r	Sig Z
CA	0.10161							0.113102									-0.0751698	0.396	NS	Conclusion: NO rejection of Ho
CG	0.10097	0.11833						0.11231	0.134211
OA	0.07297	0.10487	0.10606					0.0787137	0.117156	0.118643							FST/(1-FST)
RF	0.087	0.090072	0.09027	0.17328				0.0952903	0.0989881	0.0992272	0.209599						Results of Mantel randomisation test
SA	0.18826	0.19389	0.20998	0.19617	0.0762			0.231922	0.240525	0.265791	0.244044	0.0824854					Matrix r	Sig Z
																	-0.0670802	0.413	NS	Conclusion: NO rejection of Ho
ΦST								ΦST/(1-ΦST)									ΦST
	BA	CA	CG	OA	RF	SA											Results of Mantel randomisation test
BA																	Matrix r	Sig Z
CA	0.15831							0.188086									0.34254	0.114	NS	Conclusion: NO rejection of Ho
CG	0.22641	0.14144						0.292674	0.164741
OA	0.13544	0	0.12806					0.156658	0	0.146868							ΦST/(1-ΦST)
RF	0.22448	0.06374	0.25541	0.00029				0.289457	0.0680794	0.343021	0.000290084						Results of Mantel randomisation test
SA	0.23305	0.17719	0.17536	0.22105	0.33881			0.303866	0.215347	0.21265	0.283779	0.512425					Matrix r	Sig Z
																	0.264868	0.164	NS	Conclusion: NO rejection of Ho

## Sheet: Mantel_S7
km																	H0: The matrices are NOT correlated.
	BA	CA	CG	OA	RF	SA
BA
CA	1130
CG	690	451
OA	1309	196	629
RF	1285	173	605	23
SA	1535	423	855	227	250
djostEst								djostEst/(1-djostEst)									djostEst
	BA	CA	CG	OA	RF	SA											Results of Mantel randomisation test
BA																	Matrix r	Sig Z
CA	0.079							0.0857763									-0.113299	0.3508		Conclusion: NO rejection of Ho
CG	0.0256	-0.0048						0.0262726	-0.00477707
OA	0.0331	-0.0099	0.0194					0.0342331	-0.00980295	0.0197838							djostEst/(1-djostEst)
RF	0.0509	0.191	0.2043	0.1405				0.0536298	0.236094	0.256755	0.163467						Results of Mantel randomisation test
SA	0.1444	-0.0221	0.0408	0.2398	0.0273			0.16877	-0.0216222	0.0425354	0.315443	0.0280662					Matrix r	Sig Z
																	-0.150065	0.3011		Conclusion: NO rejection of Ho
FST								FST/(1-FST)									FST
	Note: The computation of AMOVA with the option "Conventional Fst"
		is not possible with unknown gametic phase data.
ΦST								ΦST/(1-ΦST)									ΦST
	BA	CA	CG	OA	RF	SA											Results of Mantel randomisation test
BA																	Matrix r	Sig Z
CA	0							0									-0.112086	0.3784		Conclusion: NO rejection of Ho
CG	0	0						0	0
OA	0	0	0					0	0	0							ΦST/(1-ΦST)
RF	0	0.02211	0	0.00506				0	0.0226099	0	0.00508573						Results of Mantel randomisation test
SA	0.02307	0	0.02181	0.00354	0.05114			0.0236148	0	0.0222963	0.00355258	0.0538963					Matrix r	Sig Z
																	-0.114902	0.3632		Conclusion: NO rejection of Ho
